# Supplementary material for: Dopamine Abundance Uncouples Neurodegeneration and Lifespan in a C. elegans Model of Parkinson's Disease
Source: bioRxiv. 2026 Jul 9:2026.07.04.736516. Preprint. [Version 1] doi: 10.64898/2026.07.04.736516 (PMC13371039; doi:10.64898/2026.07.04.736516)
Supplement: Supplement 1 [file media-1.zip]

Archive with 2 entries (2 files):
- Willicott_Supp_info_statistics.xlsx
- __MACOSX/._Willicott_Supp_info_statistics.xlsx
