# Supplementary material for: Dopamine Abundance Uncouples Neurodegeneration and Lifespan in a C. elegans Model of Parkinson's Disease
Source: bioRxiv. 2026 Jul 9:2026.07.04.736516. Preprint. [Version 1] doi: 10.64898/2026.07.04.736516 (PMC13371039; doi:10.64898/2026.07.04.736516)
Supplement: Supplement 1 [file media-1.zip › Willicott_Supp_info_statistics.xlsx]

## Sheet: Fig 1A
Dunnett's multiple comparisons test	Mean diff.	95.00% CI of diff.	Below threshold?	Summary	Adjusted P Value	I-?
GFP-only vs. CAT-2	34.44	23.74 to 45.15	Yes	***	0.0002	A	CAT-2
GFP-only vs. Δcat-2	2.22	-8.486 to 12.93	No	ns	0.7855	B	Δcat-2
Test details	Mean 1	Mean 2	Mean diff.	SE of diff.	n1	n2	q	DF
GFP-only vs. CAT-2	100	65.56	34.44	3.739	3	3	9.211	6
GFP-only vs. Δcat-2	100	97.78	2.22	3.739	3	3	0.5937	6

## Sheet: Fig 1B
Group B	A53T(125-9m)
vs.	vs.
Group A	A53T
Unpaired t test
P value	0.7632
P value summary	ns
Significantly different (P < 0.05)?	No
One- or two-tailed P value?	Two-tailed
t, df	t=0.3225, df=4
How large is the effect?
Mean of group A	1.003
Mean of group B	0.9033
Difference between means (B - A) ± SEM	-0.1000 ± 0.3101
95% confidence interval	-0.9609 to 0.7609
R squared (eta squared)	0.02534
F test to compare variances
F, DFn, Dfd	2.345, 2, 2
P value	0.5979
P value summary	ns
Significantly different (P < 0.05)?	No
Data analyzed
Sample size, group A	3
Sample size, group B	3

## Sheet: Fig 1G
Dunnett's multiple comparisons test	Mean diff.	95.00% CI of diff.	Below threshold?	Summary	Adjusted P Value	C-?
A53T vs. A53T + CAT-2	20	14.19 to 25.81	Yes	***	0.0001	D	A53T + CAT-2
A53T vs. A53T + Δcat-2	-21.11	-26.92 to -15.30	Yes	****	<0.0001	E	A53T + Δcat-2
Test details	Mean 1	Mean 2	Mean diff.	SE of diff.	n1	n2	q	DF
A53T vs. A53T + CAT-2	35.56	15.56	20	2.031	3	3	9.848	6
A53T vs. A53T + Δcat-2	35.56	56.67	-21.11	2.031	3	3	10.39	6

## Sheet: Fig 1G(')
Šídák's multiple comparisons test	Mean diff.	95.00% CI of diff.	Below threshold?	Summary	Adjusted P Value
CEP - ADE
A53T	0.5567	-6.140 to 7.253	No	ns	0.9943
A53T + Δcat-2	-9.17	-15.87 to -2.474	Yes	**	0.0077
A53T + CAT-2	-13.34	-20.03 to -6.640	Yes	***	0.0004
Test details	Mean 1	Mean 2	Mean diff.	SE of diff.	N1	N2	t	DF
CEP - ADE
A53T	83.33	82.78	0.5567	2.417	3	3	0.2303	12
A53T + Δcat-2	84.72	93.89	-9.17	2.417	3	3	3.794	12
A53T + CAT-2	64.44	77.78	-13.34	2.417	3	3	5.517	12

## Sheet: Fig 1K
Dunnett's multiple comparisons test	Mean diff.	95.00% CI of diff.	Below threshold?	Summary	Adjusted P Value	F-?
A53T(125-9m) vs. A53T(125-9m) + CAT-2	3.333	-4.459 to 11.13	No	ns	0.4179	G	A53T(125-9m) + CAT-2
A53T(125-9m) vs. A53T(125-9m) + Δcat-2	0	-7.792 to 7.792	No	ns	>0.9999	H	A53T(125-9m) + Δcat-2
Test details	Mean 1	Mean 2	Mean diff.	SE of diff.	n1	n2	q	DF
A53T(125-9m) vs. A53T(125-9m) + CAT-2	23.33	20	3.333	2.722	3	3	1.225	6
A53T(125-9m) vs. A53T(125-9m) + Δcat-2	23.33	23.33	0	2.722	3	3	0	6

## Sheet: Fig 1K(')
Šídák's multiple comparisons test	Mean diff.	95.00% CI of diff.	Below threshold?	Summary	Adjusted P Value
CEP - ADE
A53T(YEMPS)	-13.61	-25.27 to -1.958	Yes	*	0.0213
A53T(YEMPS) + Δcat-2	-10.28	-21.94 to 1.375	No	ns	0.09
A53T(YEMPS) + CAT-2	4.167	-7.489 to 15.82	No	ns	0.7145
Test details	Mean 1	Mean 2	Mean diff.	SE of diff.	N1	N2	t	DF
CEP - ADE
A53T(YEMPS)	73.05	86.67	-13.61	4.207	3	3	3.236	12
A53T(YEMPS) + Δcat-2	75.83	86.11	-10.28	4.207	3	3	2.443	12
A53T(YEMPS) + CAT-2	73.61	69.44	4.167	4.207	3	3	0.9904	12

## Sheet: Fig 2A
Column B	Δcat-2			Group C	Δcat-2 + 2mM DA
vs.	vs.			vs.	vs.
Column A	N2			Group B	Δcat-2
Unpaired t test				Unpaired t test
P value	0.0006			P value	0.0005
P value summary	***			P value summary	***
Significantly different (P < 0.05)?	Yes			Significantly different (P < 0.05)?	Yes
One- or two-tailed P value?	Two-tailed			One- or two-tailed P value?	Two-tailed
t, df	t=9.741, df=4			t, df	t=10.09, df=4
How large is the effect?				How large is the effect?
Mean of column A	100			Mean of group B	33.79
Mean of column B	33.79			Mean of group C	99.6
Difference between means (B - A) ± SEM	-66.21 ± 6.797			Difference between means (C - B) ± SEM	65.81 ± 6.525
95% confidence interval	-85.08 to -47.34			95% confidence interval	47.69 to 83.93
R squared (eta squared)	0.9596			R squared (eta squared)	0.9622
F test to compare variances				F test to compare variances
F, DFn, Dfd	8.676, 2, 2			F, DFn, Dfd	35.96, 2, 2
P value	0.2067			P value	0.0541
P value summary	ns			P value summary	ns
Significantly different (P < 0.05)?	No			Significantly different (P < 0.05)?	No
				Data analyzed
				Sample size, group B	3
				Sample size, group C	3

## Sheet: Fig 2B
Table Analyzed	BSR data		Column E	A53T + 2mM DA		Column C	A53T + 5 mM DA		Group D	A53T + Δcat-2		Column F	A53T + Δcat-2 + 5 mM DA
			vs.	vs.		vs.	vs.		vs.	vs.		vs.	vs.
Group D	A53T		Column D	A53T		Column A	A53T		Group A	A53T		Column D	A53T + Δcat-2
vs.	vs.
Group A	N2		Unpaired t test			Unpaired t test			Unpaired t test			Unpaired t test
			P value	0.24		P value	0.0029		P value	0.0761		P value	0.0164
Unpaired t test			P value summary	ns		P value summary	**		P value summary	ns		P value summary	*
P value	0.0037		Significantly different (P < 0.05)?	No		Significantly different (P < 0.05)?	Yes		Significantly different (P < 0.05)?	No		Significantly different (P < 0.05)?	Yes
P value summary	**		One- or two-tailed P value?	Two-tailed		One- or two-tailed P value?	Two-tailed		One- or two-tailed P value?	Two-tailed		One- or two-tailed P value?	Two-tailed
Significantly different (P < 0.05)?	Yes		t, df	t=1.379, df=4		t, df	t=6.506, df=4		t, df	t=2.378, df=4		t, df	t=3.979, df=4
One- or two-tailed P value?	Two-tailed
t, df	t=6.084, df=4		How large is the effect?			How large is the effect?			How large is the effect?			How large is the effect?
			Mean of column D	25.85		Mean of column A	25.85		Mean of group A	25.85		Mean of column D	58.73
How large is the effect?			Mean of column E	3.155		Mean of column C	-56.34		Mean of group D	58.73		Mean of column F	88.87
Mean of group A	100		Difference between means (E - D) ± SEM	-22.70 ± 16.46		Difference between means (C - A) ± SEM	-82.19 ± 12.63		Difference between means (D - A) ± SEM	32.88 ± 13.83		Difference between means (F - D) ± SEM	30.14 ± 7.574
Mean of group D	25.85		95% confidence interval	-68.40 to 23.01		95% confidence interval	-117.3 to -47.11		95% confidence interval	-5.507 to 71.26		95% confidence interval	9.111 to 51.17
Difference between means (D - A) ± SEM	-74.15 ± 12.19		R squared (eta squared)	0.3222		R squared (eta squared)	0.9137		R squared (eta squared)	0.5857		R squared (eta squared)	0.7983
95% confidence interval	-108.0 to -40.31
R squared (eta squared)	0.9025		F test to compare variances			F test to compare variances			F test to compare variances			F test to compare variances
			F, DFn, Dfd	1.130, 2, 2		F, DFn, Dfd	9.083, 2, 2		F, DFn, Dfd	3.033, 2, 2		F, DFn, Dfd	4.749, 2, 2
F test to compare variances			P value	0.9391		P value	0.1984		P value	0.4959		P value	0.3479
F, DFn, Dfd	30.11, 2, 2		P value summary	ns		P value summary	ns		P value summary	ns		P value summary	ns
P value	0.0643		Significantly different (P < 0.05)?	No		Significantly different (P < 0.05)?	No		Significantly different (P < 0.05)?	No		Significantly different (P < 0.05)?	No
P value summary	ns
Significantly different (P < 0.05)?	No		Data analyzed			Data analyzed			Data analyzed			Data analyzed
			Sample size, column D	3		Sample size, column A	3		Sample size, group A	3		Sample size, column D	3
Data analyzed			Sample size, column E	3		Sample size, column C	3		Sample size, group D	3		Sample size, column F	3
Sample size, group A	3
Sample size, group D	3

## Sheet: Fig 2C
Group G	A53T(YEMPS) + 2mM DA
vs.	vs.
Group F	A53T(YEMPS)
Unpaired t test
P value	0.0061
P value summary	**
Significantly different (P < 0.05)?	Yes
One- or two-tailed P value?	Two-tailed
t, df	t=5.293, df=4
How large is the effect?
Mean of group F	46.97
Mean of group G	89.19
Difference between means (G - F) ± SEM	42.23 ± 7.978
95% confidence interval	20.08 to 64.38
R squared (eta squared)	0.8751
F test to compare variances
F, DFn, Dfd	2.019, 2, 2
P value	0.6624
P value summary	ns
Significantly different (P < 0.05)?	No
Data analyzed
Sample size, group F	3
Sample size, group G	3
Group K	A53T(YEMPS) + Δcat-2 + DA
vs.	vs.
Group J	A53T(YEMPS) + Δcat-2
Unpaired t test
P value	0.0039
P value summary	**
Significantly different (P < 0.05)?	Yes
One- or two-tailed P value?	Two-tailed
t, df	t=5.975, df=4
How large is the effect?
Mean of group J	42.59
Mean of group K	104.5
Difference between means (K - J) ± SEM	61.89 ± 10.36
95% confidence interval	33.13 to 90.64
R squared (eta squared)	0.8992
F test to compare variances
F, DFn, Dfd	1.817, 2, 2
P value	0.71
P value summary	ns
Significantly different (P < 0.05)?	No
Data analyzed
Sample size, group J	3
Sample size, group K	3

## Sheet: Fig 3A
Dunnett's multiple comparisons test	Mean diff.	95.00% CI of diff.	Below threshold?	Summary	Adjusted P Value	A-?
N2 vs. A53T	-3.167	-5.682 to -0.6510	Yes	*	0.012	B	A53T
N2 vs. A53T + CAT-2	-1.167	-3.682 to 1.349	No	ns	0.5922	C	A53T + CAT-2
N2 vs. A53T + Δcat-2	-0.5	-3.016 to 2.016	No	ns	0.9793	D	A53T + Δcat-2
N2 vs. A53T(YEMPS)	-2	-4.516 to 0.5156	No	ns	0.1453	E	A53T(YEMPS)
N2 vs. A53T(YEMPS) + CAT-2	-0.3333	-2.849 to 2.182	No	ns	0.9973	F	A53T(YEMPS) + CAT-2
N2 vs. A53T(YEMPS) + Δcat-2	-1.167	-3.682 to 1.349	No	ns	0.5922	G	A53T(YEMPS) + Δcat-2
Test details	Mean 1	Mean 2	Mean diff.	SE of diff.	n1	n2	q	DF
N2 vs. A53T	8.833	12	-3.167	0.8637	3	3	3.666	14
N2 vs. A53T + CAT-2	8.833	10	-1.167	0.8637	3	3	1.351	14
N2 vs. A53T + Δcat-2	8.833	9.333	-0.5	0.8637	3	3	0.5789	14
N2 vs. A53T(YEMPS)	8.833	10.83	-2	0.8637	3	3	2.316	14
N2 vs. A53T(YEMPS) + CAT-2	8.833	9.167	-0.3333	0.8637	3	3	0.3859	14
N2 vs. A53T(YEMPS) + Δcat-2	8.833	10	-1.167	0.8637	3	3	1.351	14
Table Analyzed	Day 4
Group C	A53T + CAT-2
vs.	vs.
Group B	A53T
Unpaired t test
P value	<0.0001
P value summary	****
Significantly different (P < 0.05)?	Yes
One- or two-tailed P value?	Two-tailed
t, df	t=5.551, df=58
How large is the effect?
Mean of group B	76.48
Mean of group C	88.24
Difference between means (C - B) ± SEM	11.76 ± 2.119
95% confidence interval	7.521 to 16.00
R squared (eta squared)	0.347
F test to compare variances
F, DFn, Dfd	1.572, 29, 29
P value	0.2292
P value summary	ns
Significantly different (P < 0.05)?	No
Data analyzed
Sample size, group B	30
Sample size, group C	30

[truncated: 26 more sheets: Fig 3B, Fig 3C, Fig 4A, Fig 4B, Fig 4C, Fig 4D, Fig 4E, Fig 4F, Fig 5A, Fig 5B, Fig 5C, Fig 5D, Fig 5E, Fig 5F, Fig 5G, Fig 6A, Fig 6B, Fig 6C, Fig 6D, Fig 6E …]
